# Supplementary material for: NET-GE: a novel NETwork-based Gene Enrichment for detecting biological processes associated to Mendelian diseases
Source: BMC Genomics. 2015 Jun 18;16(Suppl 8):S6. doi: 10.1186/1471-2164-16-S8-S6 (PMC4480278; doi:10.1186/1471-2164-16-S8-S6)
Supplement: Additional file 3 — Detailed results for the OMIM-derived benchmark set. The archive contains pdf documents listing the enriched terms for each one of the 244 diseases in the OMIM-derived benchmark set. [file 1471-2164-16-S8-S6-S3.tgz]

Archive with 233 entries (232 files):
- SUPPMAT
- SUPPMAT/OMIM101400.pdf
- SUPPMAT/OMIM101600-OMIM123150.pdf
- SUPPMAT/OMIM102530.pdf
- SUPPMAT/OMIM103470.pdf
- SUPPMAT/OMIM103780.pdf
- SUPPMAT/OMIM104300.pdf
- SUPPMAT/OMIM105200.pdf
- SUPPMAT/OMIM105400.pdf
- SUPPMAT/OMIM105830.pdf
- SUPPMAT/OMIM106210.pdf
- SUPPMAT/OMIM107250.pdf
- SUPPMAT/OMIM109400.pdf
- SUPPMAT/OMIM109800.pdf
- SUPPMAT/OMIM111400.pdf
- SUPPMAT/OMIM112600.pdf
- SUPPMAT/OMIM113800-OMIM607602.pdf
- SUPPMAT/OMIM114480.pdf
- SUPPMAT/OMIM114500.pdf
- SUPPMAT/OMIM114550.pdf
- SUPPMAT/OMIM122100.pdf
- SUPPMAT/OMIM122700.pdf
- SUPPMAT/OMIM123400.pdf
- SUPPMAT/OMIM125853.pdf
- SUPPMAT/OMIM127750.pdf
- SUPPMAT/OMIM130000.pdf
- SUPPMAT/OMIM130020.pdf
- SUPPMAT/OMIM130060-OMIM166210-OMIM166220-OMIM259420.pdf
- SUPPMAT/OMIM130650.pdf
- SUPPMAT/OMIM131760-OMIM131900-OMIM601001.pdf
- SUPPMAT/OMIM131800.pdf
- SUPPMAT/OMIM132600.pdf
- SUPPMAT/OMIM133100.pdf
- SUPPMAT/OMIM133200.pdf
- SUPPMAT/OMIM133239.pdf
- SUPPMAT/OMIM136880.pdf
- SUPPMAT/OMIM137215.pdf
- SUPPMAT/OMIM137800.pdf
- SUPPMAT/OMIM138500-OMIM242600.pdf
- SUPPMAT/OMIM140700.pdf
- SUPPMAT/OMIM141749.pdf
- SUPPMAT/OMIM143465.pdf
- SUPPMAT/OMIM143890.pdf
- SUPPMAT/OMIM144200.pdf
- SUPPMAT/OMIM144700.pdf
- SUPPMAT/OMIM145500.pdf
- SUPPMAT/OMIM145900.pdf
- SUPPMAT/OMIM146200.pdf
- SUPPMAT/OMIM147050.pdf
- SUPPMAT/OMIM149730.pdf
- SUPPMAT/OMIM152700.pdf
- SUPPMAT/OMIM155240.pdf
- SUPPMAT/OMIM155255.pdf
- SUPPMAT/OMIM158320.pdf
- SUPPMAT/OMIM158810-OMIM254090.pdf
- SUPPMAT/OMIM159900.pdf
- SUPPMAT/OMIM160150.pdf
- SUPPMAT/OMIM162091.pdf
- SUPPMAT/OMIM162900.pdf
- SUPPMAT/OMIM163200.pdf
- SUPPMAT/OMIM164230.pdf
- SUPPMAT/OMIM166710.pdf
- SUPPMAT/OMIM167000.pdf
- SUPPMAT/OMIM167800.pdf
- SUPPMAT/OMIM168600.pdf
- SUPPMAT/OMIM171300.pdf
- SUPPMAT/OMIM172700-OMIM600274.pdf
- SUPPMAT/OMIM172800.pdf
- SUPPMAT/OMIM174050.pdf
- SUPPMAT/OMIM174900.pdf
- SUPPMAT/OMIM175900.pdf
- SUPPMAT/OMIM176100.pdf
- SUPPMAT/OMIM176200.pdf
- SUPPMAT/OMIM176270.pdf
- SUPPMAT/OMIM176807.pdf
- SUPPMAT/OMIM177200.pdf
- SUPPMAT/OMIM178500.pdf
- SUPPMAT/OMIM180800.pdf
- SUPPMAT/OMIM181500.pdf
- SUPPMAT/OMIM182940.pdf
- SUPPMAT/OMIM187500.pdf
- SUPPMAT/OMIM187800-OMIM273800.pdf
- SUPPMAT/OMIM187950.pdf
- SUPPMAT/OMIM188000.pdf
- SUPPMAT/OMIM188050.pdf
- SUPPMAT/OMIM188550.pdf
- SUPPMAT/OMIM188890.pdf
- SUPPMAT/OMIM191830.pdf
- SUPPMAT/OMIM192600.pdf
- SUPPMAT/OMIM193300.pdf
- SUPPMAT/OMIM194070.pdf
- SUPPMAT/OMIM202400.pdf
- SUPPMAT/OMIM203200.pdf
- SUPPMAT/OMIM203780.pdf
- SUPPMAT/OMIM205950.pdf
- SUPPMAT/OMIM208150.pdf
- SUPPMAT/OMIM208550.pdf
- SUPPMAT/OMIM209880.pdf
- SUPPMAT/OMIM209900.pdf
- SUPPMAT/OMIM209920.pdf
- SUPPMAT/OMIM210250.pdf
- SUPPMAT/OMIM211400.pdf
- SUPPMAT/OMIM211900.pdf
- SUPPMAT/OMIM211980.pdf
- SUPPMAT/OMIM212750.pdf
- SUPPMAT/OMIM214800.pdf
- SUPPMAT/OMIM215150.pdf
- SUPPMAT/OMIM215600.pdf
- SUPPMAT/OMIM216360.pdf
- SUPPMAT/OMIM217095.pdf
- SUPPMAT/OMIM219000.pdf
- SUPPMAT/OMIM219050.pdf
- SUPPMAT/OMIM219700.pdf
- SUPPMAT/OMIM220100.pdf
- SUPPMAT/OMIM220110.pdf
- SUPPMAT/OMIM220290.pdf
- SUPPMAT/OMIM221770.pdf
- SUPPMAT/OMIM225500.pdf
- SUPPMAT/OMIM226400.pdf
- SUPPMAT/OMIM226600.pdf
- SUPPMAT/OMIM226650.pdf
- SUPPMAT/OMIM226700.pdf
- SUPPMAT/OMIM226730.pdf
- SUPPMAT/OMIM227220.pdf
- SUPPMAT/OMIM231200.pdf
- SUPPMAT/OMIM231680.pdf
- SUPPMAT/OMIM233650-OMIM601457.pdf
- SUPPMAT/OMIM235200.pdf
- SUPPMAT/OMIM235400.pdf
- SUPPMAT/OMIM237450.pdf
- SUPPMAT/OMIM248200.pdf
- SUPPMAT/OMIM248600.pdf
- SUPPMAT/OMIM252010.pdf
- SUPPMAT/OMIM252011.pdf
- SUPPMAT/OMIM252160.pdf
- SUPPMAT/OMIM253290.pdf
- SUPPMAT/OMIM254450.pdf
- SUPPMAT/OMIM254500.pdf
- SUPPMAT/OMIM254780.pdf
- SUPPMAT/OMIM255310.pdf
- SUPPMAT/OMIM256000.pdf
- SUPPMAT/OMIM256700.pdf
- SUPPMAT/OMIM259500.pdf
- SUPPMAT/OMIM260350.pdf
- SUPPMAT/OMIM261100.pdf
- SUPPMAT/OMIM261550.pdf
- SUPPMAT/OMIM264350.pdf
- SUPPMAT/OMIM264800.pdf
- SUPPMAT/OMIM266600.pdf
- SUPPMAT/OMIM267430.pdf
- SUPPMAT/OMIM268220.pdf
- SUPPMAT/OMIM269160.pdf
- SUPPMAT/OMIM275210.pdf
- SUPPMAT/OMIM275355.pdf
- SUPPMAT/OMIM276300.pdf
- SUPPMAT/OMIM303700.pdf
- SUPPMAT/OMIM308800.pdf
- SUPPMAT/OMIM600263.pdf
- SUPPMAT/OMIM600791.pdf
- SUPPMAT/OMIM600794.pdf
- SUPPMAT/OMIM600807.pdf
- SUPPMAT/OMIM600880.pdf
- SUPPMAT/OMIM601067.pdf
- SUPPMAT/OMIM601367.pdf
- SUPPMAT/OMIM601386.pdf
- SUPPMAT/OMIM601410.pdf
- SUPPMAT/OMIM601462.pdf
- SUPPMAT/OMIM601626.pdf
- SUPPMAT/OMIM601634.pdf
- SUPPMAT/OMIM601665.pdf
- SUPPMAT/OMIM601675.pdf
- SUPPMAT/OMIM601680.pdf
- SUPPMAT/OMIM601859.pdf
- SUPPMAT/OMIM602080.pdf
- SUPPMAT/OMIM602089.pdf
- SUPPMAT/OMIM603075.pdf
- SUPPMAT/OMIM603387.pdf
- SUPPMAT/OMIM603554.pdf
- SUPPMAT/OMIM603896.pdf
- SUPPMAT/OMIM603932.pdf
- SUPPMAT/OMIM604091.pdf
- SUPPMAT/OMIM604229.pdf
- SUPPMAT/OMIM604271.pdf
- SUPPMAT/OMIM604302.pdf
- SUPPMAT/OMIM604367.pdf
- SUPPMAT/OMIM604571.pdf
- SUPPMAT/OMIM605027.pdf
- SUPPMAT/OMIM605074.pdf
- SUPPMAT/OMIM605253.pdf
- SUPPMAT/OMIM605899.pdf
- SUPPMAT/OMIM606054.pdf
- SUPPMAT/OMIM606176.pdf
- SUPPMAT/OMIM606657.pdf
- SUPPMAT/OMIM606690.pdf
- SUPPMAT/OMIM606764.pdf
- SUPPMAT/OMIM606864.pdf
- SUPPMAT/OMIM607174.pdf
- SUPPMAT/OMIM607208.pdf
- SUPPMAT/OMIM607507.pdf
- SUPPMAT/OMIM607748.pdf
- SUPPMAT/OMIM607785.pdf
- SUPPMAT/OMIM607948.pdf
- SUPPMAT/OMIM608089.pdf
- SUPPMAT/OMIM608133.pdf
- SUPPMAT/OMIM608161.pdf
- SUPPMAT/OMIM608175.pdf
- SUPPMAT/OMIM608415.pdf
- SUPPMAT/OMIM608446.pdf
- SUPPMAT/OMIM608516.pdf
- SUPPMAT/OMIM608930.pdf
- SUPPMAT/OMIM608931.pdf
- SUPPMAT/OMIM608971.pdf
- SUPPMAT/OMIM609015.pdf
- SUPPMAT/OMIM609135.pdf
- SUPPMAT/OMIM609532.pdf
- SUPPMAT/OMIM610424.pdf
- SUPPMAT/OMIM610799.pdf
- SUPPMAT/OMIM611162.pdf
- SUPPMAT/OMIM612052.pdf
- SUPPMAT/OMIM612237.pdf
- SUPPMAT/OMIM612781.pdf
- SUPPMAT/OMIM613090.pdf
- SUPPMAT/OMIM613254.pdf
- SUPPMAT/OMIM613652.pdf
- SUPPMAT/OMIM613659.pdf
- SUPPMAT/OMIM613688.pdf
- SUPPMAT/OMIM613703.pdf
- SUPPMAT/OMIM614266.pdf
- SUPPMAT/OMIM614279.pdf
- SUPPMAT/OMIM614286.pdf
- SUPPMAT/OMIM614519.pdf
- SUPPMAT/OMIM615330.pdf
- SUPPMAT/OMIM615489.pdf
